# Supplementary material for: Prdx5 in the Regulation of Tuberous Sclerosis Complex Mutation-Induced Signaling Mechanisms
Source: Cells. 2023 Jun 24;12(13):1713. doi: 10.3390/cells12131713 (PMC10340296; doi:10.3390/cells12131713)
Supplement: Supplementary file 1 [file cells-12-01713-s001.zip]

Archive with 1 entries (1 files):
- cells-2433005-supplementary.pdf
